# Supplementary material for: Effects of TiO2 and Co3O4 Nanoparticles on Circulating Angiogenic Cells
Source: PLoS One. 2015 Mar 24;10(3):e0119310. doi: 10.1371/journal.pone.0119310 (PMC4372399; doi:10.1371/journal.pone.0119310)
Supplement: S1 Table — (XLSX) [file pone.0119310.s002.xlsx]

## Sheet: Viability co3O4
Viable cells (normalized to BSA treated cells)
	BSA	Co1 24h	Co10 24h	Co20 24h	Co50 24h	Co100 24h	BSA 48h	Co1 48h	Co10 48h	Co20 48h	Co50 48h	Co100 48h
	1.02	1.26	1.05	0.5	0.26	0.14	1.19	1.17	0.73	0.46	0.2	0.15
	1.04	1.22	0.92	0.49	0.16	0.11	0.94	0.93	0.95	0.41	0.15	0.16
	1.04	1.01	0.8	0.49	0.17	0.17	1	1.14	0.75	0.37	0.16	0.13
	0.93	1.2	0.91	0.37	0.18	0.14	1	1.17	0.89	0.33	0.16	0.12
	0.85	1.13	0.83	0.56	0.19	0.14	0.96	1.16	0.82	0.31	0.17	0.13
	1.05	1.21	0.9	0.5	0.17	0.14	0.99	1.1	0.74	0.39	0.16	0.17
	1.07	1.13	1.02	0.48	0.13	0.1	0.93	1.22	1	0.33	0.15	0.13
		1.23	0.88	0.51	0.16	0.09		1.2	1.11	0.4	0.14	0.15
	1.23	1.01	0.92	0.53	0.2	0.12	1	1.28	1.03	0.5	0.18	0.13
	1.08	1.07	0.74	0.54	0.27	0.13	1.05	1.11	1.06	0.5	0.27	0.12
	1.06	0.88	0.74	0.57	0.23	0.1	0.99	1.09	0.94	0.49	0.17	0.14
	0.91	0.94	0.61	0.49	0.23	0.12	1.03	1.06	0.85	0.41	0.19	0.1
	0.85	0.91	0.64	0.55	0.23	0.13	1.05	1.31	0.87	0.49	0.18	0.12
		0.86	0.53	0.51	0.23	0.14	1.02	1.04	0.84	0.47	0.17	0.13
	0.92	0.87	0.67	0.59	0.24	0.12	0.97	1.1	0.95	0.56	0.19	0.12
	0.94	0.97	0.78	0.65	0.28	0.12	0.9	1.1	1.01	0.53	0.18	0.11
	1.1	1.04	1.02		0.35	0.2	1.04	0.85	0.91	0.6	0.19
	1.07	0.99	0.99	0.73	0.27	0.16	1.04	0.94	0.9	0.5	0.2	0.15
	1	0.99	1.01	0.77	0.26	0.17	1.09	0.86	0.87	0.52	0.21	0.13
	0.99	1.09	0.86	0.74	0.27	0.18	1.01	0.98	0.91	0.43	0.22	0.16
	1.04	1.03	0.98	0.78	0.28	0.17	0.99	0.99	0.79	0.56	0.18	0.14
	0.91	0.96	0.91		0.3	0.17	0.9	0.86	0.86	0.58	0.23	0.15
	1.01	0.96	1.05	0.76	0.25	0.14	0.95	0.91	0.92	0.53	0.21	0.14
	0.88	0.93	0.98	0.77	0.35	0.17		0.89	0.8	0.72	0.2	0.13
	1.19		1.13	0.7	0.48	0.21	1.19		0.93	0.51	0.33	0.2
	1		0.99	0.65	0.27	0.2	1		0.78	0.47	0.35	0.17
	0.84		0.91	0.66	0.34	0.17	0.84		0.86	0.51	0.35	0.18
	1.07		0.93	0.65	0.26	0.19	1.07		0.87	0.51	0.34	0.17
	0.96		1	0.65	0.37	0.18	0.96		0.93	0.54	0.21	0.16
	0.94		0.91	0.62	0.33	0.18	0.94		0.82	0.54	0.35	0.15
			0.94	0.62	0.34	0.24			0.92	0.62	0.37	0.16
			0.86	0.54	0.33	0.17			0.97	0.55	0.21	0.14
	BSA	Co3O4 1 24h	Co3O4 10 24h	Co3O4 20 24h	Co3O4 50 24h	Co3O4 100 24h	BSA 48h	Co3O4 1 48h	Co3O4 10 48h	Co3O4 20 48h	Co3O4 50 48h	Co3O4 100 48h
mean (%)	99.9643	103.708	88.7812	59.9	26.1875	15.3438	100.143	106.083	89.3125	48.875	21.7812	14.3226
SD (%)	9.67809	12.1815	13.9393	10.7265	7.49381	3.53425	7.68218	13.5676	9.15613	8.94698	6.89429	2.19677
	** p<0,001

## Sheet: Viability TiO2
Viable cells (normalized to BSA treated cells)
	BSA	Ti 1 24h	Ti 10 24h	Ti20 24h	Ti50 24h	Ti100_24h	BSA 48h	Ti 1 48h	Ti 10 48h	Ti20 48h	Ti50 48h	Ti100_48h
	1.02	1.21	1.01	1.01	0.88	0.76	1.19	0.93	1.13	1.16	1.1	0.63
	1.04	0.99	1.14	1.15	0.99	0.41	0.94	1.04	1.08	1.2	0.98	0.79
	1.04	1.18	1.08	1.03	1.06	0.74	1	1.1	1.16	0.98	0.92	0.75
	0.93	1.14	1.19	1	1	0.72	1	0.99	1.04	1.07	0.9	0.78
	0.85	1.2	1.18	1.13	1	0.79	0.96	1.08	1.15	1.04	1.02	0.81
	1.05	1.16	1.14	1.08	1	0.49	0.99	1	1	1.05	0.86	0.6
	1.07	1.17	1.16	1.2	1.01	0.72	0.93	1.09	1.2	1.06	0.99	0.77
		1.14	1.12	1.15	1.02	0.77		1.11	1.2	1.24	1.08	0.88
	1.23	1.11	0.94	0.74	0.61	0.45	1	0.92	0.99	0.97	1.16	0.54
	1.08	1.07	1	0.8	0.54	0.49	1.05	1	1.05	0.96	1.18	0.69
	1.06	1.01	0.96	0.8	0.52	0.45	0.99	1.17	1.14	1.14	1.07	0.72
	0.91	0.88	0.86	0.71	0.4	0.28	1.03	1.06	1.08	1.09	1.14	0.7
	0.85	0.87	0.86	0.69	0.42	0.31	1.05	1.13	1.15	1.04	0.78	0.67
		0.87	0.71	0.7	0.44	0.3	1.02	1.04	1.07	1	0.81	0.63
	0.92	0.87	0.88	0.8	0.72	0.26	0.97	0.98	1.11	1.05	0.8	0.76
	0.94	0.93	0.92	0.86	0.64	0.38	0.9	1.05	1.02	1.08	0.78	0.7
	1.1	1.11	1.05	1.18	1.11	1.11	1.04	0.81	1.12	0.94	0.87	0.58
	1.07	1.03	1.09	1.1	1.06	1.11	1.04	0.8	1.15	0.96	0.99	0.71
	1	1.03	1.01	1.16	1.08	1.02	1.09	0.85	1.14	0.93	0.94	0.86
	0.99	1.07	1.12	1.04	1.08	0.94	1.01	0.83	1.07	0.97	0.88	0.71
	1.04	1.11	1.18	1.03	1.32	1.07	0.99	0.85	0.99	0.96	0.99	0.73
	0.91	0.88	1.03	0.99	1.02	0.95	0.9	0.79	1.03	1.03	0.96	0.81
	1.01	1.01	1.01	1.03	1	0.95	0.95	0.85	1	0.96	0.84	0.88
	0.88	0.93	1.16	1.04	1.09	1.11		0.78	0.88	1.01	0.82	0.66
	1.19		1.04	1.07	1.02	0.89	1.19		1.24	1.32	1.19	1.25
	1		1.14	1.03	0.97	1.04	1		1.18	1.17	1.18	1.14
	0.84		1.07	1.04	1.01	1.04	0.84		1.22	1.26	1.15	1.12
	1.07		0.94	0.83	0.89	0.89	1.07		1.22	1.21	1.19	1.05
	0.96		0.99	1.02	1.01	0.94	0.96		1.35	1.26	1.12	1.21
	0.94		0.89	0.93	0.89	0.88	0.94		1.19	1.37	1.19	1.22
			0.94	0.86	0.84	0.92			1.19	1.11	1.21	1.12
			0.89	0.81	0.81	0.8			1.04	1.04	1.08	1.05
	BSA	Ti02 1 24h	Ti02 10 24h	Ti02 20 24h	Ti02 50 24h	Ti02 100_24h	BSA 48h	Ti02 1 48h	Ti02 10 48h	Ti02 20 48h	Ti02 50 48h	Ti02 100_48h
mean(%)	99.9643	104.042	102.188	96.9062	88.9062	74.9375	100.143	96.875	111.187	108.219	100.531	82.875
SD (%)	9.67809	11.5814	11.776	15.3084	23.1661	27.8289	7.68218	12.2486	9.51887	11.875	14.2625	20.462

## Sheet: Adhesion
Adherent cells (normalized to BSA treated cells)
	BSA	TiO2 1ug/ml	Ti 20ug/ml	Ti 100ug/ml	Co 1ug/ml	Co 20ug/ml	Co 100ug/ml
	1.28	0.61	0.33	0.75	0.46	0.42	0.11
	1.24	0.31	0.29	0.09	0.22	0.16	0.1
	0.9	0.55	0.34	0.41	0.71	0.31	0.08
	1.05	0.44	1.08	0.2	0.66	0.3	0.08
	0.58	0.64	1.02	0.15	1.15	0.45	0.16
	0.94	0.99	0.5	0.25	0.7	0.28	0.05
	1.09	0.78	0.37	1.13	1.15	0.93	0.12
	0.91	3.45	1.61	0.75	0.63	0.25	0.13
	1.07	2.23	0.5	1.01	0.65	0.23	0.24
	1.11	1.16	1.35	0.66	1.23	0.41	0.28
	1.02	1.06	0.65	0.44	0.6	0.2	0.33
	0.8	0.88	0.73	0.68	0.82	0.93	0.19
	0.98	0.92	0.61	0.28	0.52	0.27	0.1
	1.08	0.46	0.37	0.3	0.25	0.11	0.15
	1.01	0.81	0.55	0.18	0.35	0.11	0.1
	1.34	0.93	0.27	0.3	0.24	0.08	0.08
	0.91	0.83	0.43	0.46	0.2	0.09	0.05
	0.69	0.7	0.59	0.25	0.2	0.1	0.08
	BSA	TiO2 1ug/ml	Ti 20ug/ml	Ti 100ug/ml	Co 1ug/ml	Co 20ug/ml	Co 100ug/ml
mean	1	0.986111	0.643889	0.460556	0.596667	0.312778	0.135
SD	0.192323	0.741058	0.381717	0.303091	0.332919	0.252396	0.0786092
	* p<0,05
	** p<0,001		Mixed effect ANOVA (condizione di coltura=fattore fisso e diversi esperimenti= fattore casuale) con correzione di Dunnet

## Sheet: caspase activation
Caspase 3/7 activation (normalized to BSA treated cells)
	BSA	Staurosporine	TiO2 1ug/ml	Ti 10ug/ml	Ti 20ug/ml	Ti 50ug/ml	Ti 100ug/ml	Co3O4 1ug/ml	Co3O4 10ug/ml	Co3O4 20ug/ml	Co3O4 50ug/ml	Co3O4 100ug/ml
	100	320	104	96.5	92.7	110	104.7	94.7	177.7	220.6	417.5	366
	104.4	350	92.4	91.1	88	100.5	94	94.1	184.5	176.2	323.7	437.4
	97	265	92	105.1	93.6	121.7	99.4	100.4	205.6	216.3	368.4	417.7
	98.2	280	100.4	102.3	109.7	103	95.6	93.5	210	235.5	461.1	348
	93.4	326	96.6	92.2	96	112.6	108	94.8	149.8	216.6	409	428.7
	107	359	96	101	91.4			103	199.5	233.6
	105.7	401	96	98.5	96.2	108.2	96	90.5	143.9	351	490.2	329.5
	95.4	225	91.7	100.4	100	92.6	92.5	100.5	180	290.5	542.9	411.6
	102	289	100.4	103.7	99.1	100.5	100.3	99	177.3	333	456	333
	98.8	264	98.4	102	91.7	94.4	95.1	94	185	280.4	508.8	322.4
	103.6	356	98	93.6	97.1	92.7	98	92.1	126.8	329.1	511	411
	94.5	345	94.1	91.9	95	90.3	107	90.6	145	358.3	477.1	350
	103.7	312	94.7	98.8	106.4	112.5	93.6	105	269.3	571.6	659.4	444.9
	95.5	265	102.8	106.4	105.6	96.4	90.8	119.6	229.7	595.6	622	539.3
	94	324	97.4	101	96.3	109.5	87	107.7	303.3	527	698.7	461.5
	102.8	301	106	110.5	99.5	110.7	84.7	115	230.6	519.5	692.7	440.8
	104.3	320	103.6	109	107	98.6	85.4	106	240.8	523	735	522.6
	BSA	Staurosporine	TiO2 1ug/ml	Ti 10ug/ml	Ti 20ug/ml	Ti 50ug/ml	Ti 100ug/ml	Co3O4 1ug/ml	Co3O4 10ug/ml	Co3O4 20ug/ml	Co3O4 50ug/ml	Co3O4 100ug/ml
mean (%)	100.018	311.882	97.9118	100.235	97.9588	103.388	95.7562	100.029	197.576	351.635	523.344	410.275
sd (%)	4.49114	44.0396	4.39757	5.8362	6.14553	9.06347	7.04679	8.47443	46.7149	140.941	124.635	65.7476

## Sheet: TBARS
TBARS (normalized to BSA treated cells)
	BSA	TiO2 20	Co3O4 20
	100	73	138
	95	93	135
	105	95	148
	BSA	TiO2 20ug/ml	Co3O4 20ug/ml
mean (%)	100	87	140.333
SD (%)	5	12.1655	6.80686

## Sheet: inflammation
2^-ddCt in each experimental condition (reference gene GAPDH and control condition=BSA)
	IL1_BSA_6h	IL1_Ti_1ug/ml_6h	IL1_Ti_20ug/ml_6h	IL1_Ti_100ug/ml_6h	IL1_Co_1ug/ml_6h	IL1_Co_20ug/ml_6h	IL1_Co_100ug/ml_6h	TNFa_BSA_6h	TNFa_Ti_1ug/ml_6h	TNFa_Ti_20ug/ml_6h	TNFa_Ti_100ug/ml_6h	TNFa_Co_1ug/ml_6h	TNFa_Co_20ug/ml_6h	TNFa_Co_100ug/ml_6h	MCP1_BSA_6h	MCP1_Ti_1ug/ml_6h	MCP1_Ti_20ug/ml_6h	MCP1_Ti_100ug/ml_6h	MCP1_Co_1ug/ml_6h	MCP1_Co_20ug/ml_6h	MCP1_Co_100ug/ml_6h	IL1_BSA_24H	IL1_Ti_1ug/ml_24H	IL1_Ti_20ug/ml_24H	IL1_Ti_100ug/ml_24H	IL1_Co_1ug/ml_24H	IL1_Co_20ug/ml_24H	IL1_Co_100ug/ml_24H	TNFa_BSA_24H	TNFa_Ti_1ug/ml_24H	TNFa_Ti_20ug/ml_24H	TNFa_Ti_100ug/ml_24H	TNFa_Co_1ug/ml_24H	TNFa_Co_20ug/ml_24H	TNFa_Co_100ug/ml_24H	MCP1_BSA_24H	MCP1_Ti_1ug/ml_24H	MCP1_Ti_20ug/ml_24H	MCP1_Ti_100ug/ml_24H	MCP1_Co_1ug/ml_24H	MCP1_Co_20ug/ml_24H	MCP1_Co_100ug/ml_24H
	0.94	0.63	0.71	0.58	0.39	0.74	0.93	0.92	0.48	0.74	0.22	0.3	0.35	0.65	0.78		1.17	0.17		0.04	0.05	0.92		1.27	5.88	1.01	39.7	109.8	0.7	1.04	0.75	0.43	0.65	0.61	1.82	0.52		0.91	0.8		0.02	0.02
	1.06	0.83	0.8	0.74	0.61	0.94	1.57	1.09	0.65	0.84	0.39	0.36	0.43	1.06	1.28		1.56	0.45		0.07	0.09	1.08		2.86	10.61	1.24	68.17	180.87	1.43	1.88	1.82	0.95	1.14	1.05	4.22	1.92		1.79	1.3		0.03	0.64
	1	0.71	0.75	0.64	0.46	0.82	1.12	0.99	0.55	0.79	0.27	0.33	0.38	0.78	0.94		1.33	0.21		0.05	0.06	0.99		1.59	7.21	1.11	48.19	132.1	0.87	1.28	0.94	0.54	0.8	0.74	2.27	0.56		1.13	0.96		0.02	-0.3
	0.75	66.56	101.78	189	50.96	78.95	45.85	0.78	5.02	9.98	7.44	4.69	5.55	18.95	0.85	5.1	5.24	9.23	0.85	0.07	0.13	0.78	0.78	0.96	0.88	0.95	16.84	54.9	0.92	1.15	1.47	0.67	0.23	0.58	1.63	0.84	0.44	0.96	1.81	0.07	0.06	0.07
	1.33	76	222.31	218.06	84.86	136.05	105.27	1.27	8.06	14.45	10.55	9.4	15.56	30.26	1.18	6.37	12.56	10.48	1.78	0.27	0.24	1.29	1.41	1.48	2.44	1.99	45.92	86.39	1.09	2.78	1.93	2.02	0.52	1.72	4.8	1.19	0.55	3.27	3.08	0.09	0.12	0.54
	0.92	70.81	127.18	201.95	61.46	95.92	57.3	0.94	6.01	11.6	8.59	5.83	6.77	22.63	0.97	5.63	6.53	9.79	1.08	0.06	0.17	0.94	0.96	1.14	1.07	1.19	20.67	65.32	0.99	1.44	1.65	0.8	0.29	0.69	1.97	0.97	0.49	1.08	2.19	0.08	0.07	-0.03
	0.89	0.59	0.34	0.86	0.58	0.31	0.18	0.95	0.4	0.14	1.17	0.41	0.07	0.31	0.78	0.99	1.92	1.06	0.58	0.05	0.05	0.93	0.09	0.23	0.3	0.09	9.36	15.78	1.13	0.94	1.11	1.13	0.82	1.21	2.54	0.92	1.12	1.96	1.81	0.79	0.09	0.31
	1.11	0.73	0.35	0.85	0.54	0.35	0.2	1.02	0.38	0.16	1.07	0.32	0.08	0.29	1.05	1.99	1.86	1.17	0.89	0.05	0.04	1.15	0.06	0.25	0.25	0.13	10.53	18.79	0.94	0.87	0.3	1.27	1.09	1.17	2.89	0.96	1.1	1.85	1.89	0.9	0.07	0.31
	1.01	0.66	0.34	0.78	0.58	0.33	0.19	1.03	0.43	0.13	0.98	0.32	0.06	0.25	1.17	1.73	1.87	1.33	0.79	0.05	0.04	0.93	0.07	0.25	0.35	0.15	9.67	18.59	0.94	0.85	1.41	1.1	1.86	0.9	3.86	1.13	1.04	1.62	1.77	0.98	0.07	0.26
	1.19	53.21	25.91	42.04	30.68	98.46	59.4	0.92	6.94	2.72	7.65	3.32	8.88	7.59	1.08	4.51	3.62	4.25	2.04	0.24	0.17	0.95	1.53	0.85	1.92	0.58	4.47	36.72	1.1	1.17	1.07	0.94	0.59	0.41	1.14	0.93	0.87	0.93	1.15	0.2	0.04	0.12
	0.95	50.17	61	37.34	28.98	110.12	64.9	1.04	5.16	4.14	6.16	3.77	8.72	8.06	0.88	6.3	3.56	3.61	2.05	0.26	0.17	1	1.38	0.72	1.9	0.88	6.68	31.24	0.98	1.35	1.51	0.22	0.76	0.34	1.08	0.9	1.08	0.75	0.91	0.18	0.04	0.1
	0.88	60.36	53.7	43.41	25.68	126.77	67.84	1.05	6.24	5.43	8.05	3.81	7.91	8.62	1.04	6.23	4.31	3.53	1.61	0.21	0.19	1.05	1.11	0.8	1.52	0.75	6.81	41.11	0.93	1.54	1.04	0.97	0.51	0.33	0.9	1.19	0.82	0.73	0.86	0.22	0.04	0.11
	1.01	761.03	819.17	681.27	504.21	722.58	567.14	1.15	67.09	63	61.69	48.91	19.97	28.98	0.94	8.45	10.32	6.14	5.31	0.67	0.36	0.96	0.85	2.98	2.97	0.54	10.83	58.89	1.08	2.52	2.5	2.98	0.66	0.47	1.61	0.99	4.08	4.92	4.21	0.5	0.05	0.05
	1.01	618.75	728.04	689.84	589.27	600.25	650.54	1.03	49.9	56.69	65.8	51.27	23.14	25.63	0.99	8.57	9.79	6.02	5.47	0.61	0.36	1.08	0.82	2.64	3.62	0.52	10.12	66.87	0.91	2.81	2.61	2.56	0.52	0.43	1.42	1.02	4.54	5.33	4.3	0.64	0.06	0.06
	0.98	762.21	734.88	673.59	566.68	625.64	579.8	0.84	68.43	57.23	69.33	46.73	22.49	30.29	1.07	7.77	10.76	5.22	5.94	0.54	0.33	0.96	0.87	2.67	3.32	0.49	8.44	62.27	1.02	2.42	2.56	2.14	0.77	0.34	1.51	0.99	4.51	4.93	4.04	0.66	0.06	0.06
	1.04	58.66	55.69	89.95	24.45	92.45	81.75	1.01	11.66	5.09	7.43	1.75	18.26	24.74	0.99	14.27	9.62	8.21	2.01	0.3	0.33	0.98	0.3	0.46	0.51	0.87	50.47	41.37	0.86	1.3	1.07	1.08	0.4	1.97	3.65	0.95	0.6	0.91	0.87	0.23	0.34	0.24
	1.06	94.67	52.71	60.66	24.55	83.28	79.09	1.05	12.45	5.71	7.46	1.62	19.37	32.25	1.01	15.76	8.72	6.8	1.78	0.34	0.36	1	0.29	0.51	0.48	0.88	45.3	40.93	1.24	1.24	1.25	1.11	0.36	2.16	3.55	1.04	0.65	0.79	0.86	0.24	0.32	0.25
	0.91	96.43	53.65	55.01	27.68	90.96	74.58	0.94	8.81	6.09	6.67	1.41	18.67	23.94	1	15.14	8.97	6.97	2.38	0.31	0.38	1.02	0.27	0.5	0.44	0.8	49.34	42.34	0.93	1.01	1.23	1.02	0.41	1.99	3.7	1.01	0.75	0.83	0.74	0.24	0.26	0.23
	1.01	204.87	133.81	175.36	157.95	335.1	578.82	0.78	7.31	10.46	8.7	10.72	8.46	32.3	1.04	5.39	1.78	8.43	2.14	0.18	0.24	0.88	0.81	1.3	3.41	0.43	15.98		1.02	1.42	1.88	1.81	0.69	0.61		0.93	0.45	0.63	1.48	0.23	0.07
	0.99	342.99	371.35	192.95	158.56	520.7	504.87	1.38	19.15	13.72	4.09	8.9	12.81	15.06	0.97	3.27	2.34	4.58	1.98	0.18	0.28	1.03	0.27	1.38	3.86	0.51	14.38		1.07	1.61	1.18	2.14	0.56	0.59		0.9	0.48	0.55	0.68	0.16	0.08
	1	479.24	112.64	288.35	174.35	319.29	375.24	0.93	7.94	10.48	77.02	8.66	12.48	11.08	0.99	2.27	1.62	2.93	1.85	0.19	0.27	1.11	2.09	1.32	3.9	0.77	17.08		0.91	1.1	1.18	1.6	0.4	0.58		1.19	0.86	0.62	0.61	0.17	0.06
mean	1.0019	180.958	174.148	173.487	119.69	192.381	185.551	1.00524	13.9552	13.3138	17.1776	10.1348	10.0195	15.4152	1	6.65222	5.2119	4.78952	2.25167	0.225714	0.205238	1.00143	0.775556	1.24571	2.70667	0.75619	24.2357	61.3489	1.00286	1.51048	1.45048	1.30857	0.668095	0.899524	2.47556	1.00238	1.35722	1.73762	1.72952	0.365556	0.0938095	0.168889
SD	0.117542	254.02	261.222	229.859	189.767	232.119	238.333	0.1425	20.8294	19.6693	25.8174	16.5969	8.11523	12.305	0.122434	4.47129	3.84976	3.32618	1.62158	0.188748	0.120939	0.105844	0.578092	0.872941	2.63066	0.435448	19.3801	42.8243	0.151001	0.614886	0.598218	0.722138	0.361132	0.588273	1.21325	0.270609	1.41081	1.52771	1.1931	0.297049	0.0929234	0.211851
